# Supplementary material for: Comparative analysis of genomic characteristics, virulence and fitness of community-associated Staphylococcus aureus ST121 clone causing fatal diseases in China and other CA-MRSA clones
Source: Virulence. 2023 Aug 3;14(1):2242547. doi: 10.1080/21505594.2023.2242547 (PMC10402838; doi:10.1080/21505594.2023.2242547)
Supplement: Supplemental Material [file KVIR_A_2242547_SM5961.zip]

Archive with 7 entries (7 files):
- Figure S1 (1).tiff
- Figure S2.tiff
- Figure S3.tiff
- Figure S4.tiff
- Supplemental Material (4).docx
- Table S1 (3).docx
- Table S2.docx
